# Supplementary material for: Contrafreeloading Indicating the Behavioural Need to Forage in Healthy and Feather Damaging Grey Parrots
Source: Animals (Basel). 2023 Aug 15;13(16):2635. doi: 10.3390/ani13162635 (PMC10451555; doi:10.3390/ani13162635)
Supplement: Supplementary file 1 [file animals-13-02635-s001.zip]

Archive with 1 entries (1 files):
- animals-2482389-supplementary.pdf
